# Supplementary material for: A Simple Method for Assessment of Human Anti-Neu5Gc Antibodies Applied to Kawasaki Disease
Source: PLoS One. 2013 Mar 8;8(3):e58443. doi: 10.1371/journal.pone.0058443 (PMC3592828; doi:10.1371/journal.pone.0058443)
Supplement: Figure S1 — Full data. (XLSX) [file pone.0058443.s001.xlsx]

## Sheet: Fig. 5A ARRAY DATA
				MEAN
				CONTROLS												KAWASAKI ACUTE
				Healthy						Febrile						CA1					CA2		CA3
	TYPE	Glycan #	STRUCTURE	HC1	HC2	HC3	HC4	HC5	HC6	FC1	FC2	FC3	FC4	FC5	FC6	KD1	KD2	KD3	KD4	KD5	KD6	KD7	KD8	KD9	KD10		%
	Neu5Ac-Glycans	1	Neu5,9Ac2α3Galβ4GlcNAcβO(CH2)3NH2	4.35	18.75	53.5	0.1	38.7167	7.65	11.675	16.675	0.1	0.1	5.15	2.925	31.05	2.8	1.55	0.1	66.05	154.717	0.1	4.425	4.05	0.1		100
		3	Neu5,9Ac2α6Galβ4GlcNAcβO(CH2)3NH2	95	40.25	1.55	0.1	0.1	0.1	0.1	0.1	1.55	0.1	0.1	0.1	43.75	0.1	189.542	0.1	51.95	56.3	0.1	0.1	0.1	0.1		75
		5	Neu5Acα6GalNAcαO(CH2)3NH2	173.75	287.333	7.65	335.125	146.567	36.45	0.1	0.1	193.633	21.05	398.667	25.3	177.4	115.175	93	87.6333	300	1076.42	15.05	477.4	117.9	82.8833		50
		7	Neu5,9Ac2α3Galβ3GlcNAcβO(CH2)3NH2	0.1	30.375	4.15	42.425	67.55	10.9667	0.1	0.3	0.1	0.1	77.8333	11.9	0.1	67	0.1	5.925	195.3	199.792	16.9667	221.575	4.85	0.1		25
		9	Neu5,9Ac2α3Galβ3GalNAcαO(CH2)3NH2	0.1	53.4	1.45	0.1	101.333	11.925	0.1	0.1	68.425	0.1	25.35	0.383333	0.1	55.8	13.55	2.75	487.583	134.175	21.3	9.38333	24	8.45		0
		11	Neu5Acα3Galβ4GlcNAcβO(CH2)3NH2	8.55	84.4	0.25	0.1	17.2167	4.3	0.1	11.55	0.1	0.1	0.1	0.1	27.85	27.875	16.25	0.1	163.625	62.4	23.55	9.35	0.1	0.1
		13	Neu5Acα3Galβ3GlcNAcβO(CH2)3NH2	0.1	44.1	0.675	9.25	23.75	19.1333	0.1	0.1	0.1	0.1	29.1333	38.9	0.1	136.925	0.1	0.1	291.208	249.75	3.05	253.65	0.1	2.85
		15	Neu5Acα3Galβ3GalNAcαO(CH2)3NH2	1.425	69.75	2.4	9.55	173.075	4.55	0.1	0.1	19.4	0.1	22.05	0.675	0.1	0.1	26.35	5.15	258.7	168.917	0.1	0.1	15.95	0.1
		17	Neu5Acα6Galβ4GlcNAcβO(CH2)3NH2	5.65	23.1	0.1	0.1	0.1	0.25	0.1	0.1	9.25	0.1	0.1	0.1	20.05	0.1	16.175	0.1	66.55	23.925	0.1	0.1	6.55	0.1
		19	Neu5Acα6Galβ4GlcβO(CH2)3NH2	0.1	21.2167	0.1	0.1	11.425	0.1	0.1	0.1	0.1	0.1	4.55	0.1	0.1	3.71667	158.125	0.1	195.225	94.7167	1.05	10.7167	86.05	0.1
		21	Neu5Acα3Galβ4GlcβO(CH2)3NH2	3.425	73.2	12.05	0.1	498.75	9.2	0.1	76.5	18.55	10.675	0.1	8.15	23.175	18.85	59.975	17.55	281.575	320.275	8.05	83.7	45.35	0.1
		23	Neu5,9Ac2α6GalNAcαO(CH2)3NH2	406.85	196.5	58.2167	142	28.15	79.875	197.292	0.1	128.633	109.708	126.45	7.375	243.2	452.325	496.708	84.8833	352.867	810.775	2.675	243.975	303.917	37.15
		25	Neu5Acα3GalβO(CH2)3NH2	19.35	160.85	28.125	76.875	52.2	0.1	0.1	47.475	0.1	0.1	0.45	17.0667	0.1	24.7917	36.7	4.175	312.75	174.967	0.1	57.05	11.95	157.925
		27	Neu5Acα6GalβO(CH2)3NH2	0.1	75.2	0.85	0.1	158.917	57.5	0.1	0.1	56.025	0.1	0.175	0.925	29.5	18.75	46	0.1	269.1	184.375	2.8	0.1	48.8	0.1
		29	Neu5,9Ac2α3GalβO(CH2)3NH2	0.1	87.925	336.9	52	157.25	113.208	3.85	119.483	1.175	0.1	13.35	17.25	0.1	0.1	14.4	131.5	234.95	235.967	0.1	0.1	57.525	43.3
		31	Neu5,9Ac2α6GalβO(CH2)3NH2	655.833	71	18.2	0.1	228.75	48.55	0.1	3.21667	76.85	24.425	49.925	3.05	121.025	95.5333	264	13.425	282.95	115.75	30.05	0.1	92.0833	0.1
		33	Neu5Acα3Galβ3GalNAcβO(CH2)3NH2	0.1	20.8	0.1	0.1	0.1	0.1	0.1	0.1	0.1	0.1	0.1	0.1	9.45833	133.2	98.175	0.1	158.958	188.583	6.675	0.1	0.1	0.1
		35	Neu5,9Ac2α3Galβ3GalNAcβO(CH2)3NH2	0.1	107.25	93	1.175	8.8	43.6333	0.1	15.05	0.1	0.1	2.65	0.1	2.75	16.95	34	0.1	95.175	163.625	6.8	3.3	6.05	0.1
		37	Neu5,9Ac2α6Galβ4GlcβO(CH2)3NH2	2.65	41.55	3.05	0.1	10.175	0.1	0.1	0.1	0.1	0.1	0.1	0.1	0.1	0.1	236.417	0.1	147.55	53.425	0.1	2.45	14.75	0.1
		39	Neu5,9Ac2α3Galβ4GlcβO(CH2)3NH2	0.1	33.6	3.15	0.1	263.458	46.575	0.1	44.0167	1.05	0.1	4.15	1.425	0.1	0.1	3.05	0.1	97.65	185.675	22.55	0.1	0.75	0.1
		55	Neu5Acα3Galβ4(Fucα3)GlcNAcβO(CH2)3NH2	0.1	4.75	2.45	0.1	18.7167	0.1	0.1	0.1	3.925	0.1	0.1	0.1	0.1	4.55	0.1	65.45	54.4667	107.967	12.55	0.1	0.1	0.1
		57	Neu5Acα3Galβ4(Fucα3)GlcNAc6SβO(CH2)3NH2	0.1	20.675	0.1	0.1	0.1	5.65	0.1	0.1	0.1	0.1	3.05	0.1	0.1	0.1	59.95	0.1	207.175	114.383	9.75	0.1	0.1	0.1
		60	Neu5Acα3Galβ3GlcNAcβ3Galβ4GlcβO(CH2)3NH2	0.1	57.2	321.15	0.1	70.75	0.1	0.1	25.2167	0.1	0.1	8.175	0.1	15.25	0.1	0.1	0.1	180.517	83.3667	5.55	0.1	0.1	0.1
		62	Neu5Acα3Galβ4GlcNAc6SβO(CH2)3NH2	0.1	0.1	0.1	0.1	0.1	41.125	0.1	0.1	0.1	0.1	18.65	0.8	112.925	7.55	72.7	0.1	206.425	50.1	9.175	0.1	6.55	0.1
	Neu5Gc-Glycans	2	Neu5Gc9Acα3Galβ4GlcNAcβO(CH2)3NH2	0.45	223.667	25.5	147.5	47.35	18.05	0.1	197.375	0.1	0.1	8.3	0.1	950.625	160.133	1043.43	0.1	293.167	289.75	11.2167	0.1	2.675	0.1
		4	Neu5Gc9Acα6Galβ4GlcNAcβO(CH2)3NH2	16.3	43	10.55	11.3	0.1	5.25	0.1	0.1	3.8	0.1	2.675	0.1	203.133	37.45	357.583	3.8	401.583	34.8	0.1	20.425	1.05	0.1
		6	Neu5Gcα6GalNAcαO(CH2)3NH2	561.5	290.625	110.625	239.208	68.4	109.875	0.1	58.2	123.883	0.1	239.9	48.3667	1285.62	1073.67	1066.08	225.983	628.75	1214.21	13.8833	483.925	368.167	0.1
		8	Neu5Gc9Acα3Galβ3GlcNAcβO(CH2)3NH2	0.1	217.583	8.925	95.95	53.2167	46.65	0.1	102.375	12.75	10.3833	70.05	87.125	987.725	415.217	1348	20.7167	666.792	220.1	25.9667	358.933	79.7083	0.1
		10	Neu5Gc9Acα3Galβ3GalNAcαO(CH2)3NH2	0.1	167.383	1.75	0.1	13.15	5.25	0.1	57.5	46.675	0.1	17.05	0.175	1100.75	224.7	743.042	35.25	260.792	178.417	17.3833	0.1	10.95	0.1
		12	Neu5Gcα3Galβ4GlcNAcβO(CH2)3NH2	1.425	183.133	12.15	196.8	6.55	0.1	0.1	89.55	0.1	0.1	4.675	1.25	1035.52	208.65	1615.25	17.925	320.25	284.633	23.25	0.1	0.1	0.1
		14	Neu5Gcα3Galβ3GlcNAcβO(CH2)3NH2	0.1	178.75	7.25	65.425	27.8833	39.25	0.1	74.75	57.7167	0.1	187	23.375	1289.17	334.85	1321.25	0.1	855.35	150.4	19.3	138.6	73.375	0.1
		16	Neu5Gcα3Galβ3GalNAcαO(CH2)3NH2	3.25	250	1.85	2.25	0.1	34.75	0.1	81.625	65.05	0.1	18.95	6.075	1311.5	232.617	1653.38	13.55	278.65	193.05	20.9667	0.1	85.25	0.55
		18	Neu5Gcα6Galβ4GlcNAcβO(CH2)3NH2	0.1	137.65	0.1	276.125	0.8	37.075	0.1	0.1	0.1	0.1	0.1	0.65	252.5	269.917	263.433	15.1333	609.433	46.55	0.1	0.1	2.175	0.1
		20	Neu5Gcα6Galβ4GlcβO(CH2)3NH2	0.1	430.333	0.25	0.1	63.7917	1.45	0.1	0.1	0.1	0.1	5.125	3.45	734.3	33.3	341.75	0.1	241.575	122	1.3	15.175	27.05	0.1
		22	Neu5Gcα3Galβ4GlcβO(CH2)3NH2	0.1	165.167	0.1	62.05	0.1	13.7	0.1	75.875	0.1	0.1	7.675	1.675	944.917	97.5	1429.67	0.1	255.6	211.3	0.1	72.6	0.1	0.1
		24	Neu5Gc9Acα6GalNAcαO(CH2)3NH2	266.7	306.5	75.0333	380.55	47.8	118.5	0.1	218.417	152.875	57.9167	293.125	55.8667	908.042	727.417	872.567	125.833	464.925	939.208	7.55	516.5	322.2	32.8
		26	Neu5Gcα3GalβO(CH2)3NH2	2.75	223.75	8.425	71.6667	11.65	55.5	0.1	86.5	32.75	0.1	4.45	4	1130.08	92.45	1609.5	0.1	337.9	197.333	6.35	24.125	6.925	8.65
		28	Neu5Gcα6GalβO(CH2)3NH2	53.6667	284.125	2.38333	131.475	386.792	312.333	0.1	0.15	26.8	8.45	45.2	1.35	802.225	468.667	640.5	50.5	417.333	272.625	8.425	32.2167	105.1	15.05
		30	Neu5Gc9Acα3GalβO(CH2)3NH2	24.4	229.8	94.4	145.033	95.2	155.875	0.1	139.725	36.55	2.675	46.55	5	1170	192.5	1065.18	32.45	152.7	83.125	13.8833	221.05	28.875	0.55
		32	Neu5Gc9Acα6GalβO(CH2)3NH2	316.458	213.833	0.1	56.25	159.675	231.917	0.1	114.633	180.833	19.925	45.85	5.95	1013.46	267.042	818.5	59.7083	465.667	401.283	7.8	49.675	100.1	14.75
		34	Neu5Gcα3Galβ3GalNAcβO(CH2)3NH2	0.1	222.917	0.1	88.65	4.88333	66.7083	0.1	3.55	0.1	0.1	6.95	0.1	840.05	393.075	1169.5	0.1	216.733	176.733	8.96667	0.1	8.25	0.1
		36	Neu5Gc9Acα3Galβ3GalNAcβO(CH2)3NH2	3.425	301.917	28.65	77.175	37.3	46.25	0.1	133.333	41.675	0.1	17.4	1.05	743.333	400.75	1638.67	0.1	430.667	196.25	4.85	0.1	129.483	0.1
		38	Neu5Gc9Ac6Galβ4GlcβO(CH2)3NH2	8.5	109.5	0.95	56.1	4.8	81.25	0.1	26.475	0.925	11.925	0.925	14.775	670.083	144	594.833	1353.22	1132.67	255.958	0.1	31.55	280.583	71.675
		40	Neu5Gc9Ac3Galβ4GlcβO(CH2)3NH2	2.925	129	1.7	0.1	37	11.55	0.1	101.267	0.1	0.1	0.65	0.1	972.833	160.6	1868.33	2.25	407.175	235.133	21.2167	0.1	30.95	0.1
		56	Neu5Gcα3Galβ4(Fucα3)GlcNAcβO(CH2)3NH2	0.1	223.125	0.1	7.95	0.675	0.1	0.1	15.3	0.1	0.1	1.55	6.95	915.208	121.7	839.25	0.1	91.175	131.217	9.05	0.1	0.1	0.1
		58	Neu5Gcα3Galβ4(Fucα3)GlcNAc6SβO(CH2)3NH2	0.1	148.5	0.1	66.45	0.1	24.8	0.1	99.85	0.1	0.1	0.1	0.1	1117.5	102.125	1300.38	3.75	129.475	128.675	14.95	0.1	0.1	0.1
		61	Neu5Gcα3Galβ3GlcNAcβ3Galβ4GlcβO(CH2)3NH2	0.1	70.55	18.85	8.95	0.1	2.425	0.1	159.967	15.8	0.1	2.55	0.1	548	73.3333	281.75	5.55	343.125	89.3	7.55	11.35	0.1	0.1
		63	Neu5Gcα3Galβ4GlcNAc6SβO(CH2)3NH2	0.1	270.5	0.1	116.55	0.1	104.65	0.1	104.375	0.1	0.1	7.55	0.1	1292.25	338.833	1322.58	0.1	439.925	134.325	9.3	0.1	4.25	0.1

## Sheet: Fig. 4B
IgA	Healthy			Febrile			KD-Acute			KD-Sub-Acute			KD-Conv
	MEAN	SD	N	MEAN	SD	N	MEAN	SD	N	MEAN	SD	N	MEAN	SD	N
	0.0555	0.00353553	2	0.022	0.00424264	2	0.029	0.00141421	2	0.034	0.00282842	2	0.02	0.00141421	2
	0.0095	0.000707107	2	0.0405	0.000707108	2	0.108	0	2	0.1875	0.000707098	2	0.074	0	2
	0.0315	0.000707108	2	0.042	0.00282843	2	0.054	0.00565685	2	0.1835	0.174655	2	0.031	0	2
	0.014	0	2	0.0245	0.00212132	2	0.208	0.019799	2	0.323	0.0438406	2	0.1895	0.00494975	2
	0.0385	0.00212132	2	0.087	0.0113137	2	0.02	0.00282843	2	0.037	0.00141421	2	0.0305	0.00212132	2
	0.0125	0.000707107	2	0.0275	0.00212132	2	0.055	0.0141421	2	0.067	0.00141422	2	0.02	0.00141421	2
							0.0405	0.00919239	2	0.0425	0.00636396	2	0.049	0	1
							0.026	0.00141421	2	0.054	0.00848528	2	0.055	0	1
							0.0495	0.000707108	2	0.044	0.00141421	2	0.035	0	1
							0.051	0	2	0.0545	0.000707106	2	0.08	0.0763675	2
IgG	Healthy			Febrile			KD-Acute			KD-Sub-Acute			KD-Conv
	MEAN	SD	N	MEAN	SD	N	MEAN	SD	N	MEAN	SD	N	MEAN	SD	N
	0.144	0.00707107	2	0.077	0.00424264	2	0.2945	0.0289914	2	0.2935	0.0190919	2	0.099	0	2
	0.174	0.00282842	2	0.0675	0.0388909	2	0.423	0.0523259	2	0.434	0.0381838	2	0.1735	0.013435	2
	0.074	0.00848528	2	0.126	0.0113137	2	0.17	0.0353553	2	0.1965	0.0219203	2	0.1205	0.0304056	2
	0.125	0	2	0.082	0	2	0.503	0.0806102	2	0.439	0.0664681	2	0.347	0.0127279	2
	0.0785	0.00919239	2	0.0565	0.0162635	2	0.187	0.019799	2	0.276	0.00848528	2	0.051	0.0282843	2
	0.071	0.00707107	2	0.0835	0.00777818	2	0.184	0.0183848	2	0.354	0.0141421	2	0.038	0.00707107	2
							0.1755	0.00636396	2	0.2035	0.013435	2	0.121	0	1
							0.228	0.0240416	2	0.205	0.0777817	2	0.158	0	1
							0.3595	0.0700036	2	0.158	0.0183848	2	0.219	0	1
							0.2035	0.0841457	2	0.2005	0.000707108	2	0.116	0.0537401	2
